# Supplementary material for: Synthesis of Diversified Pyrazolo[3,4-b]pyridine Frameworks from 5-Aminopyrazoles and Alkynyl Aldehydes via Switchable C≡C Bond Activation Approaches
Source: Molecules. 2022 Sep 27;27(19):6381. doi: 10.3390/molecules27196381 (PMC9571537; doi:10.3390/molecules27196381)
Supplement: Supplementary file 1 [file molecules-27-06381-s001.zip]

Archive with 1 entries (1 files):
- molecules-1925181-supplementary.pdf
